# Supplementary material for: Identification of the immune-associated enhancer RNA SATB1-AS1 as a novel biomarker for thymic cancer prognosis
Source: PLoS One. 2025 May 29;20(5):e0319965. doi: 10.1371/journal.pone.0319965 (PMC12122038; doi:10.1371/journal.pone.0319965)
Supplement: S1 Table — (XLSX) [file pone.0319965.s001.xlsx]

## Sheet: S1 table
gene	KM
AC116351.1	0.0216248
AL512306.3	0.00607923
AC011257.1	0.0179689
LINC01285	0.0442718
ADCY10P1	0.00370812
LINC01615	0.0269079
LINC02056	0.0259915
UVRAG-DT	0.00761327
ILDR2	0.0312893
AC092666.1	0.0360674
LINC02528	0.0137387
AZIN1-AS1	0.0451129
LINC02613	0.0323665
LINC00159	0.0242042
AFG3L1P	0.0329859
LEF1-AS1	0.00830416
ZBED3-AS1	0.00210072
AFDN-DT	0.0446034
AC105393.2	0.0389529
LINC01307	0.0210622
AC073257.2	0.0488825
AL031846.1	0.00155592
LINC00937	0.0227883
LINC02222	0.0432877
LINC00689	0.0480589
HCP5	0.000724336
SATB1-AS1	0.00523672
AC096751.2	0.0318782
STEAP1B	0.0101255
AP000251.1	0.00437186
NUTM2A-AS1	0.0303534
AL355304.1	0.0233348
GCC2-AS1	0.0474808
LINC01934	0.00625785
C12orf75	0.03752
LINC01056	0.0416957
AL590764.1	0.00442232
LINC01238	0.0098981
AC104561.1	0.0139075
FAM21EP	0.0103855
AL359878.2	0.029971
NRIR	0.0261515
LINC02762	0.0193745
LINC02043	0.0111479
IATPR	0.0219462
AL772337.2	0.030356
TSGA10IP	0.0444375
EPCAM-DT	0.0242431
THUMPD3-AS1	0.0142873
APELA	0.0399346
RAB30-DT	0.0214109
AC010247.1	0.0164201
AL021408.1	0.0361085
RRP7BP	0.0180349
LINC00881	0.0142199
TMEM210	0.0237884
NDUFA6-DT	0.037747
MIR646HG	0.0113541
AC092919.2	0.0324528
JPX	0.0118899
AL451069.2	0.0340196
UMLILO	0.0310476
AC002451.1	0.0124624
WAKMAR2	0.0101319
MIAT	0.0114199
LINC00243	0.0050714
RPL34-AS1	0.000748897
LINC00629	0.00456928
LINC02596	0.0184526
AL160313.2	0.0315506
LINC01004	0.0121586
LINC01637	0.00679365
ERVH48-1	0.0274479
AP003774.2	0.00440185
DLEU2	0.0109554
AL139352.1	0.0406134
AL132656.2	0.00658356
AC092535.2	0.0380653
AL354761.1	0.0330515
Z93930.2	0.0392363
TEX41	0.0325059
AL035252.3	0.00416238
MSH6	0.0162886
LINC01115	0.0178241
AL356417.1	0.00939568
AL157402.1	0.0293543
SSPO	0.0347994
MIR34AHG	0.0287954
ALDH3B1	0.00870125
TEX46	0.0433762
AC093734.1	0.00841549
AP003390.1	0.000469334
OGFRP1	0.0179651
ZNF503-AS1	0.0117277
SELENOOLP	0.00440185
LINC00029	0.0206083
AL589745.1	0.0356248
LINC01412	0.0230438
FLVCR1-DT	0.0263122
AP000424.1	0.0399408
AC012368.1	0.0410729
MAL2	0.0490107
AL035587.1	0.00538602
DCP1A	0.0415833
LINC00863	0.0127471
CUTALP	0.0253143
AC104078.1	0.0108914
AL158151.1	0.002446
AP001085.1	0.000558576
MALINC1	0.0314325
MIR3936HG	0.0451376
AC105942.1	0.00741604
MIR181A1HG	0.00282332
AL023581.2	0.0339211
AC046134.2	0.0185481
C20orf203	0.017309
MATN1-AS1	0.0179954
AL365295.1	0.0423311
CMAHP	0.0170679
WT1-AS	0.033628
RHPN1-AS1	0.0178989
SNHG26	0.0406152
LINC01671	0.0490899
LINC02696	0.0409694
FAM87A	0.0334266
CYP4A22-AS1	0.0448051
AL359979.1	0.0383414
Z94721.1	0.0226667
AC114763.1	0.0207804
CCDC26	0.0022238
CROCCP2	0.00135426
LINC01891	0.0105162
AC022733.1	6.10435e-05
